# Supplementary material for: Influences of Age, Sex and Smoking Habit on Flavor Recognition in Healthy Population
Source: Int J Environ Res Public Health. 2020 Feb 4;17(3):959. doi: 10.3390/ijerph17030959 (PMC7036887; doi:10.3390/ijerph17030959)
Supplement: Supplementary file 1 [file ijerph-17-00959-s001.zip]

Archive with 13 entries (12 files):
- Figure_TableS1.pdf
- __MACOSX/
- __MACOSX/._Figure_TableS1.pdf
- Figure_S3.pdf
- __MACOSX/._Figure_S3.pdf
- Figure_S2.pdf
- __MACOSX/._Figure_S2.pdf
- Figure_S1.pdf
- __MACOSX/._Figure_S1.pdf
- Figure_S5.pdf
- __MACOSX/._Figure_S5.pdf
- Figure_S4.pdf
- __MACOSX/._Figure_S4.pdf
